# Supplementary material for: Quality of clinical assessment and management of sick children by Health Extension Workers in four regions of Ethiopia: A cross-sectional survey
Source: PLoS One. 2020 Sep 25;15(9):e0239361. doi: 10.1371/journal.pone.0239361 (PMC7518593; doi:10.1371/journal.pone.0239361)
Supplement: S1 File — (ZIP) [file pone.0239361.s004.zip]

Archive with 4 entries (4 files):
- S File/ObservationQuest_Afan Oromo Version.pdf
- S File/ObservationQuest_Amharic Version.pdf
- S File/ObservationQuest_English Version.pdf
- S File/ObservationQuest_Tigrigna Version.pdf
